# Supplementary material for: Aberrant non-canonical NF-κB signalling reprograms the epigenome landscape to drive oncogenic transcriptomes in multiple myeloma
Source: Nat Commun. 2024 Mar 21;15:2513. doi: 10.1038/s41467-024-46728-4 (PMC10957915; doi:10.1038/s41467-024-46728-4)
Supplement: Supplementary file 4 — Source Data [file 41467_2024_46728_MOESM4_ESM.xlsx]

## Sheet: Figure 6d
	KMS-11 OD 590nm				Average					Average
					Ctrl					RGS1SE del
	Rep1	0.2699	0.2321	0.2702	0.2574		0.202667	0.185867	0.192567	0.1937
	Rep2	0.2777	0.2862	0.2805	0.281467		0.216267	0.214667	0.201867	0.210933
	Rep3	0.2777	0.2862	0.2805	0.281467		0.206	0.1892	0.1959	0.197033
	LP1 OD 590nm
					Ctrl					RGS1SE del
	Rep1	0.225967	0.209867	0.225167	0.220333		0.184267	0.138367	0.161667	0.161433
	Rep2	0.229667	0.229667	0.204067	0.221133		0.167167	0.161167	0.134167	0.154167
	Rep3	0.257467	0.269688	0.251027	0.259394		0.190933	0.145033	0.168333	0.1681
	3 biological replicates, 3 technical replicates, unpaired two tailed t test
	KMS-11 pvalue 0.0016
	LP1 pvalue 0.0058

## Sheet: Figure 6e
	KMS11 Ctrl	Rep1	Rep2	Rep3
	Live	41.1	49.5	51.8
	Apoptotic (AnnexinV)	53.4	48.85	45.7
	KMS11 RGS1SE del
	Live	7.65	5.33	8.67
	Apoptotic (AnnexinV)	90.24	93.88	89.7
	LP1 Ctrl	Rep1	Rep2	Rep3
	Live	85.3	91	82.1
	Apoptotic (AnnexinV)	14.7	9.02	17.1
	LP1 RGS1SE del
	Live	61.1	60.5	52.3
	Apoptotic (AnnexinV)	38.8	39.6	47.6
	JJN3 Ctrl	Rep1	Rep2	Rep3
	Live	83.2	78.4	74.2
	Apoptotic (AnnexinV)	17.6	22.6	25.9
	JJN3 RGS1SE del
	Live	74.4	72.1	51.9
	Apoptotic (AnnexinV)	25.6	26.8	48
	3 biological replicates, 2 way Anova
	KMS11 Live Ctrl VS RGS1SEdel pvalue <0.0001 KMS11 Apoptosis Ctrl VS RGS1SEdel pvalue <0.0001
	LP1 Live Ctrl VS RGS1SEdel pvalue 0.0001 LP1 Apoptosis Ctrl VS RGS1SEdel pvalue 0.0001
	JJN3 Live Ctrl VS RGS1SEdel pvalue 0.2624 JJN3 Apoptosis Ctrl VS RGS1SEdel pvalue 0.3155

## Sheet: Figure 6f
	KMS11 Ctrl	MFI rep1	MFI rep2	MFI rep3		Rep1	Rep2	Rep3
	Day0	39377	35226	36847		0	0	0
	Day4	10557	7000	6367		2.72994	4.03229	4.78718
	Day6	4901	3390	2915		7.03448	9.39115	11.6405
	Day8	1228	1764	1540		31.066	18.9694	22.9266
	KMS11 RGS1SE
	Day0	41241	40245	39453		0	0	0
	Day4	23470	25229	23443		0.757179	0.595188	0.682933
	Day6	16878	17239	16014		1.44348	1.33453	1.46366
	Day8	16569	13494	3723		1.48905	1.98244	9.5971
	LP1 Ctrl
	Day0	34169	30797	22937		0	0	0
	Day3	9282	11250	6183		2.68121	1.73751	2.20936
	Day7	5857	4102	2804		4.83387	6.5078	5.67084
	LP1 RGS1SE
	Day0	36392	32546	19347		0	0	0
	Day3	19291	19450	11455		0.886476	0.673316	0.779896
	Day7	13621	11600	3894		1.67176	1.80569	1.73872
	JJN3 Ctrl
	Day0	29810	31450	15076		0	0	0
	Day3	10085	11546	4364		1.95588	1.72389	1.83988
	Day7	5059	5103	2497		4.89247	5.16304	5.02775
	JJN3 RGS1SE
	Day0	29622	32282	14638		0	0	0
	Day3	18347	18787	6611		0.614542	0.718316	1.21419
	Day7	13346	11610	3018		1.21954	1.78053	3.85023
	3 biological replicates, 2 way Anova
	KMS11 Ctrl VS RGS1SEdel pvalue Day0 >0.9999, D4 0.5581 D6 0.0057 D8 <0.0001
	LP1 Ctrl VS RGS1SEdel pvalue Day0 >0.9999, D3 0.0025 D7 <0.0001
	JJN3 Ctrl VS RGS1SEdel pvalue Day0 >0.9999, D3 <0.0001 D7 <0.0001

## Sheet: Figure 6g
KMS11 cell line	WT+pLJM-GFP				WT+pLJM-RGS1				RGS1-SE del+pLJM-GFP				RGS1-SE del+pLJM-RGS1
	Set1	Set2	Set3		Set1	Set2	Set3		Set1	Set2	Set3		Set1	Set2	Set3
RGS1	1.05716	1.08821	1.09998		1.37251	1.52004	1.46092		0.443052	0.500201	0.202345		1.31279	1.61003	1.59028
p-p38	1.11991	1.19022	1.09218		0.713177	0.610019	0.549012		1.26872	1.402	1.38032		0.664399	0.56091	0.662004
GRAP2	0.776154	0.58621	0.85321		1.11451	1.32001	1.23011		0.67783	0.429901	0.540231		1.29227	1.38003	1.42005
p-JNK	0.90839	1.02901	1.1672		1.05478	1.13006	1.23901		0.699004	0.720008	0.580993		0.861998	0.86732	0.904321
p-cjun	1.39624	1.49022	1.30941		1.50491	1.61	1.63012		0.661026	0.671	0.730289		1.32349	1.39002	1.39902
p-p53	0.67728	0.702912	0.640022		0.583115	0.4213	0.400128		1.20568	1.35002	1.47802		0.92026	0.823019	0.789021
p-cdc2	1.26127	1.291	1.35		1.40707	1.53002	1.48201		0.823714	0.680032	0.800121		1.40474	1.4899	1.55509
cyclinD1	0.840906	0.900001	0.702281		1.05678	1.09592	1.20321		0.553318	0.480013	0.420092		1.16001	1.39013	1.36728
Bax	0.511576	0.400013	0.341		0.580819	0.480003	0.389001		1.42011	1.57002	1.67021		0.875456	0.60231	0.657988
LP1 cell line	WT+pLJM-GFP				WT+pLJM-RGS1				RGS1-SE del+pLJM-GFP				RGS1-SE del+pLJM-RGS1
	Set1	Set2	Set3		Set1	Set2	Set3		Set1	Set2	Set3		Set1	Set2	Set3
RGS1	0.354308	1.09001	1.10002		1.44118	1.57305	1.47264		0.504549	0.520428	0.063625		1.41777	1.5401	1.60021
p-p38	1.08481	1.21002	1.10003		0.479631	0.64941	0.565321		1.45541	1.42424	1.33087		0.798614	0.541005	0.6911
GRAP2	0.653795	0.600241	0.790003		1.17914	1.34934	1.24197		0.628569	0.420033	0.557675		1.43582	1.40001	1.43201
p-JNK	0.72189	1.1	1.00127		1.063	1.133	1.24999		0.443172	0.72179	0.604842		0.966473	0.891021	0.92
p-cjun	1.31307	1.48	1.51003		1.00846	1.62982	1.64372		0.840938	0.69162	0.723198		1.29043	1.40026	1.381
p-p53	1.40726	1.67202	1.65		1.20333	1.14321	1.04		1.68563	1.68	1.70003		1.15775	1.08311	1.28005
p-cdc2	0.979401	0.830021	0.7321		1.436	1.53002	1.5021		0.47114	0.672311	0.572002		1.5396	1.50002	1.53004
cyclinD1	1.06979	0.900021	0.800022		1.32833	1.1021	1.23		0.569984	0.430321	0.481003		1.39066	1.372	1.37924
Bax	0.787829	0.500002	0.38		0.523547	0.48021	0.400531		2.60684	1.92	2.26		0.595332	0.620002	0.712752
Band quantification done using GelQuantNET (arb.unit)
3 biological replicates for each cell lines
Mean is plotted and Error bar is Standard Error of the Mean (SEM) : Calculated automatically by GraphPad PRISM

## Sheet: Figure 6i
Tumor Size (mm) at Day 21
		Mouse1	Mouse2	Mouse3	Mouse4	Mouse5	Average
	Ctrl + GFP	639.014	695.685	398.071	711.94	665.179	621.978
	RGS1SE + GFP	90.5479	196.297	396.623	437.56	356.105	295.427
	RGS1SE + RGS1	1024.83	769.131	652.746	647.909	572.238	733.372
	5 mice used for each condition. Ordinary 1 way anova
	CTRL_GFP vs. RGS1SE del_GFP pvalue 0.0137
	CTRL_GFP vs. RGS1SE del_RGS1 pvalue 0.4991
	RGS1SE del_GFP vs. RGS1SE del_RGS1 pvalue 0.0018

## Sheet: Figure 6j
Day	Ctrl_GFP					R14_GFP					R14_RGS1						Input for survival curve
0	0	0	0	0	0	0	0	0	0	0	0	0	0	0	0		Group	Day sacrificed	CTRL_GFP	RGS1SE del_GFP	RGS1SE del_RGS1
4	0	0	0	0	0	0	0	0	0	0	0	0	0	0	0		B1	33	1
7	68.9576	58.0223	87.9976	62.0453	98.2093	0	0	46.5947	44.4542	34.9673	85.1902	86.2454	72.0858	72.3133	65.6958		B2	33	1
10	96.97	88.8118	113.834	43.9195	129.654	0	32.9642	57.409	62.75	69.6225	120.951	115.106	82.2531	101.702	99.5508		B3	33	1
12	130.935	120.558	135.164	91.071	144.849	36.8609	51.4457	85.7931	79.1675	90.6114	139.178	127.55	92.1436	112.39	85.5838		B4	31	1
14	147.405	150.391	167.491	114.58	193.04	45.3723	72.7142	101.86	97.6151	127.594	194.43	138.956	124.416	155.94	106.146		B5	31	1
17	189.87	186.311	158.247	43.9195	229.579	73.7731	96.3324	147.217	133.391	149.259	291.347	212.319	161.899	174.549	132.619		R1	40		1
19	254.361	264.206	227.359	233.532	300.904	106.556	116.095	179.913	233.446	270.294	424.146	373.797	346.95	344.125	238.953		R2	38		1
21	639.014	695.685	398.071	711.94	665.179	90.5479	196.297	396.623	437.56	356.105	1024.83	769.131	652.746	647.909	572.238		R3	33		1
24	788.133	1085.33	739.446	787.152	867.523	121.376	234.422	579.29	528.436	622.113	1866.65	983.909	790.655	1080.72	1013.63		R4	35		1
26	1132.88	1212.3	788.185	1164.18	1027.18	192.163	425.146	849.86	911.733	726.077	2350.89	1199.98	1443.9	1807.66	1371.33		R5	35		1
28	1357.78	1271.62	1094.03	1235.02	1692	288.541	468.646	998.26	1226.65	1071.74		1499.27	1586.69	2329.4	1691.17		G1	26			1
31	1428.26	1661.18	1903.4	2016.33	2002.96	412.368	873.76	1483.48	1555.71	1395.6		2165.89	2399.33		2611.28		G2	31			1
33	2196.94	2225.24	2164.61			771.801	1023.59	2106	1634.07	1927.31							G3	31			1
35						865.457	1374.14		2190.54	2217.56							G4	28			1
38						1584.57	2019.89										G5	31			1
40						2153.43
		5 mice used for each condition. Log-rank (Mantel-Cox) test comparing conditions in pairs
		Mice sacrificed when tumor size exceeds 2000mm
		Ctrl_GFP vs R14_GFP pvalue 0.0116
		Ctrl_GFP vs R14_RGS1 pvalue 0.0291
		R14_GFP vs R14_RGS1 pvalue 0.0034

## Sheet: S9a
Rep1	Luciferase	GFP			p52			Relative luciferase activity	GFP	Rep1	Rep2	Rep3		Rep1 fold	Rep2 fold	Rep3 fold	Average fold
	Empty	568206	645476	675922	378324	410602	463886		Empty	0.207862	0.761572	0.37822		1	1	1	1
	B11_12	850335	859444		865319	896777			B11_12	169.228	24.07	45.7269		1	1	1	1
	IL6st Peak1	76850	77592.5	77347.5	52179	48506.5	55982		IL6st Peak1	0.321744	0.603519	0.579882		1	1	1	1
	RSE peak2 p52	128168	128602		196889	199619			RSE peak2 p52	0.153392	0.208472	0.206818		1	1	1	1
	Renilla	GFP			p52
	Empty	2888100	3102355	3.08944e+06	1373100	1.39272e+06	1.55033e+06
	B11_12	7542	7304		3506	3444			p52	Rep1	Rep2	Rep3
	IL6st Peak1	248181	227244	246230	107356	96743	103562		Empty	0.289854	1.01906	0.521977		1.39446	1.33811	1.38009	1.37088
	RSE peak2 p52	908089	765854		570821	580226			B11_12	386.609	47.2447	65.2684		2.28454	1.9628	1.42735	1.89156
									IL6st Peak1	0.509334	1.08221	1.11554		1.58304	1.79317	1.92374	1.76665
Rep2	Luciferase	GFP			p52				RSE peak2 p52	0.344476	0.412485	0.490485		2.24572	1.97861	2.37158	2.19864
	Empty	21343	20973		103943	103679
	B11_12	686743	737270	794258	209708	177001	178911
	IL6st Peak1	488338	499801		566662
	RSE peak2 p52	781976	780370		474186	442073
	Renilla	GFP			p52
	Empty	27994	27570		105166	98572				At least 2 technical replicates, 3 biological reps.
	B11_12	26458	30181	36390	3861	3791.5	4392			Relative luciferase acitivity calculated by dividing Luciferase reading by renilla reading
	IL6st Peak1	290327	306034		600928	625572				Fold calculated by dividing GFP or p52 by GFP
	RSE peak2 p52	162630	163075		189950	187993				2 way anova (Sidak's multiple comparisons test) GFP vs p52 Empty Luc 0.0864 BCL2 SE <0.0001 RGS1 SE <0.0001 IL6ST SE 0.0003
										2 way anova (Dunnett's multiple comparisons test) p52 Empty Luc vs. BCL2 SE 0.0072 Empty Luc vs. RGS1 SE 0.0001 Empty Luc vs. IL6ST SE 0.0406
Rep3	Luciferase	GFP			p52
	Empty	295576	283177		365959	365009
	B11_12	920476	907413		2582097	2649753
	IL6st Peak1	332568	334730		353451	361972
	RSE peak2 p52	146759	147350		201229	198764
	Renilla	GFP			p52
	Empty	763492	766710		726822	673561
	B11_12	19939	20035		39962	40197
	IL6st Peak1	561974	588773		487636	501090
	RSE peak2 p52	762868	659200		839946	801309

## Sheet: S9f
KMS11		Set1	Set2	Set3	Set1	Set2	Set3	Set1	Set2	Set3
		Scramble	Scramble	Scramble	Sh2#RGS1	Sh2#RGS1	Sh2#RGS1	Sh4#RGS1	Sh4#RGS1	Sh4#RGS1
	RGS1	1	1	1	0.532846	0.730459	0.072643	0.331518	0.520428	0.063625
	p-p38	1	1	1	4.46088	5.64941	3.56532	4.87379	6.02424	3.33087
	GRAP2	1	1	1	0.672109	0.493375	0.419681	0.644088	0.420033	0.257675
	p-JNK	1	1	1	0.553852	0.329981	0.499886	0.45679	0.272179	0.304842
	p-cdc2	1	1	1	0.395873	0.199057	0.305699	0.328901	0.136683	0.335108
	Cyclin D1	1	1	1	0.226299	0.0982444	0.154372	0.327316	0.169162	0.231982
LP1		Set1	Set2	Set3	Set1	Set2	Set3	Set1	Set2	Set3
		Scramble	Scramble	Scramble	Sh2#RGS1	Sh2#RGS1	Sh2#RGS1	Sh7#RGS1	Sh7#RGS1	Sh7#RGS1
	RGS1	1	1	1	0.472998	0.248893	0.054948	0.383096	0.111685	0.017119
	p-p38	1	1	1	4.99622	7.0893	4.34221	3.63848	7.61198	4.21765
	GRAP2	1	1	1	0.467294	0.491035	0.262805	0.253304	0.302583	0.184772
	p-JNK	1	1	1	0.688166	0.29639	0.301458	0.427191	0.220728	0.229536
	p-cdc2	1	1	1	0.352491	0.070341	0.072708	0.468902	0.015075	0.29428
	Cyclin D1	1	1	1	0.171424	0.094002	0.132713	0.187296	0.069215	0.128256
	Band quantification done using GelQuantNET (unit-AU) (Taking Scramble as 1)
	3 biological replicates
	Error bar is Standard Error of the Mean (SEM) : Calculated automatically by GraphPad PRISM

## Sheet: S9g
KMS11 Ctrl	MFI Rep1	MFI Rep2	MFI Rep3
Day0	32725	23587	18015
Day3	2957	1913	2228
Day6	1605	1011	1007
KMS11 shRGS1#2
Day0	55726	22926	35980
Day3	12820	4584	9051
Day6	6104	3630	5245
KMS11 shRGS1#4
Day0	72914	23853	24089
Day3	22927	4646	5536
Day6	10642	2687	3643
LP1 Ctrl	MFI Rep1	MFI Rep2	MFI Rep3
Day0	13556	21301	12672
Day3	2281	3300	1822
Day6	1278	1909	1090
LP1 shRGS1#2
Day0	26771	23137	32753
Day3	6691	7132	6231
Day6	4889	4854	4615
LP1 shRGS1#4
Day0	25139	29558	33241
Day3	8474	7856	8330
Day6	5211	5198	6106
JJN3 Ctrl	MFI Rep1	MFI Rep2	MFI Rep3
Day0	7869	7471	19345
Day3	903	867	1721
Day6	480	428	984
JJN3 shRGS1#2
Day0	19062	17993	33709
Day3	3075	3143	8116
Day6	1973	1742	6752
JJN3 shRGS1#4
Day0	16447	15677	23397
Day3	2953	3076	4943
Day6	2411	2098	4253
	3 biological replicates
	2 way anova (Sidak's multiple comparisons test)
	KMS11 D3 Scram vs shRGS1#2 <0.0001 Scram vs shRGS1#4 <0.0001 D6 Scram vs shRGS1#2 <0.0001 Scram vs shRGS1#4 <0.0001	LP1 D3 Scram vs shRGS1#2 0.0005 Scram vs shRGS1#4 <0.0001 D6 Scram vs shRGS1#2 <0.0001 Scram vs shRGS1#4 <0.0001	JJN3 D3 Scram vs shRGS1#2 0.0023 Scram vs shRGS1#4 0.0015 D6 Scram vs shRGS1#2 <0.0001 Scram vs shRGS1#4 <0.0001

## Sheet: S9h
KMS11 Ctrl	Rep1	Rep2	Rep3
Live	81.6	79.6	77.5
Apoptotic (AnnexinV)	16.55	18.63	18.9
KMS11 shRGS1#2
Live	48.5	44	48
Apoptotic (AnnexinV)	46.97	52.01	42.21
KMS11 shRGS1#4
Live	55.6	45.5	51.2
Apoptotic (AnnexinV)	41.26	52.4	44.3
LP1 Ctrl	Rep1	Rep2	Rep3
Live	78.3	77	66.1
Apoptotic (AnnexinV)	18.91	18.17	18.82
LP1 shRGS1#2
Live	52.8	45.7	50.8
Apoptotic (AnnexinV)	41.84	46.43	35.6
LP1 shRGS1#4
Live	59.3	60.7	50.3
Apoptotic (AnnexinV)	38.04	35.38	30.59
JJN3 Ctrl	Rep1	Rep2	Rep3
Live	65	61	63.2
Apoptotic (AnnexinV)	23.8	23.5	22.92
JJN3 shRGS1#2
Live	36.5	40.5	49.4
Apoptotic (AnnexinV)	54.25	36.26	35.01
JJN3 shRGS1#4
Live	39.3	44.7	52.2
Apoptotic (AnnexinV)	49.38	36.15	33.36
		3 biological replicates
		2 way anova (Bonferroni's multiple comparisons test)
		KMS11 Live Scram vs shRGS1#2 <0.0001 Scram vs shRGS1#4 <0.0001 Apoptotic Scram vs shRGS1#2 <0.0001 Scram vs shRGS1#4 <0.0001	LP1 Live Scram vs shRGS1#2 <0.0001 Scram vs shRGS1#4 0.0017 Apoptotic Scram vs shRGS1#2 0.0002 Scram vs shRGS1#4 0.0027	JJN3 Live Scram vs shRGS1#2 0.0054 Scram vs shRGS1#4 0.0160 Apoptotic Scram vs shRGS1#2 0.0124 Scram vs shRGS1#4 0.0260

[truncated: 17 more sheets: S9i, S9j, S9k, S9l, S9n, S10b, Figure 1d Blots, Figure 2a Blots, Figure 6c Blots, Figure 6g Blots, Figure S1f Blots, Figure S9a Blots, Figure S9c, Figure S9d Blots, Figure S9e, Figure S9f Blots, Figure S10b Blots]
